# Supplementary material for: Understanding Physical Activity Behavior in Ghanaian Adults with Type 2 Diabetes: A Qualitative Descriptive Study
Source: J Funct Morphol Kinesiol. 2023 Sep 5;8(3):127. doi: 10.3390/jfmk8030127 (PMC10532145; doi:10.3390/jfmk8030127)
Supplement: Supplementary file 1 [file jfmk-08-00127-s001.zip]

Archive with 1 entries (1 files):
- jfmk-2539775-supplementary.pdf
